# Supplementary material for: Modeling ethanol production through gas fermentation: a biothermodynamics and mass transfer-based hybrid model for microbial growth in a large-scale bubble column bioreactor
Source: Biotechnol Biofuels. 2020 Mar 27;13:59. doi: 10.1186/s13068-020-01695-y (PMC7102449; doi:10.1186/s13068-020-01695-y)
Supplement: Supplementary file 3 — Additional file 3. MatLab codes for the simulation of H2/CO2 fermentation. [file 13068_2020_1695_MOESM3_ESM.m]

% THE THERMODYNAMICS-BASED BLACK-BOX MODEL OF MICROBIAL REACTIONS AND MASS
% TRANSFER-BASED MODEL OF A LARGE-SCALE BUBBLE COLUMN BIOREACTOR FOR SYNGAS
% FERMENTATION %%%%%%%%%%%%%%%%%%%%%%%%%%%%%%%%%%%%%%%%%%%%%%%%%%%%%%%%%%%

% By:
% Eduardo F. Almeida Benalc�zar, de Ecuador pa'l mundo
% Henk Noorman
% Rubens Maciel Filho
% John A. Posada Duque

% year 2019

% This code simulates the fermentation of the 3:1 H2/CO2 mixture. 


function BC_H2

% This subroutine calls the optimization function to solve the systems of
% equations for a determined range of H2 dissolved concentrations (CH2). 
% After all the CH2 (or C_D) range is covered, results stored in matrix 
% 'FF', which is stored in a '.mat' file with a customizable name.
% The matrix FF is then used to estimate the C_D concentration profiles
% along the height of the liquid column. Here only one variables is 
% obtained from this search, the one that saves the mean-log C_D where the
% threshold is first reached at the top of the liquid column.
% Once the operation point has been found considering the location of the 
% threshold, it is used to calculate the process energy requirements.


clear all
close all


global R Temp MWw MWet MWX pHo HT H Ptop Feed VR T Pmix Yet...
    F_mlM qH2 kLa vsGC P_ml Cb Cml Ct DH Nmix L_et L_w L_mix MTC_CO2...
    MTC_H2 EG DG01_Cat_et_H2 FL_out VL  Pb Cet Rates K...
    Umax_H2_et YXH2_et mS_et_H2 D D_O2 HS KH2 y 


% Input variables

Temp = 37 + 273.15;         % Temperature, K
Ptop = 1.5;                 % Top pressure, atm
Dil = 0;                    % gas dilution percentage, %
Cet_i = 45;                 % Maximum allowed ethanol concentration, g/L
H = 20;                     % Vessel height, m
K = 1.0;                      % Mass transfer coefficient multiplying factor
EG = 0.15;                  % Gas hold-up


pcv = [Temp, Ptop, Dil, Cet_i, H, K, EG];       % Vector saved with the input parameters
a = 'H2CO2_0.mat';            % Name for FF matrix storage


% Other fixed & complementary parameters

CH2_max = 2;                    % Maximum H2 concentration for range, mol/m3
R = 0.008314;                   % Ideal gas constant, kJ/mol/K, for Pa*m3/mol/K multiply by 1000
MWw = 18.015;                   % Water mol weight, g/mol
MWet = 46.069;                  % Ethanol mol weight, g/mol
MWX = 25.25;                    % Microbial biomass mol weight, g/mol
pHo = 5.5;                      % Extracellular pH
VR = 700;                       % Reactor total volume, m^3
T = (VR*4/(3.1416*H))^(1/2);    % Reactor diameter, m
HT = H/T;                       % reactor asepct ratio
Feed = [0.00001, (3/4)*(1 - Dil/100), (1/4)*(1 - Dil/100), Dil/100]; % Composition of feed, % mol
VL = VR*0.8*(1 - EG);           % Volume of liquid in bioreactor, m^3
g = 9.8;                        % Gravity's acceleration
dens = 1000;                    % fermentation broth density, kg/m^3


% Tank dimensions

Hmix = 0.8*H;                       % Height of g-l mixture, m
AT = 3.1416*T^2/4;                  % Tank's cross-sectional area, m^2
Pb = Ptop + 9800*Hmix/101325;       % Bottom pressure, atm
P_ml = (Pb - Ptop)/log(Pb/Ptop);


% Estimation of VLE data as function of temperature

YY = NRTL_VLE(Temp);


% Kinetic parameters

KH2 = 0.04;        % mM


% Latent heats of vaporization, kJ/mol

C = [5.21E7, 0.3199, -0.212, 0.25795, 647.13;
    5.69E7, 0.3359,	0  ,  	0   , 513.92];

L_w = C(1,1)*(1 - Temp/C(1,5))^(C(1,2) + C(1,3)*Temp/C(1,5) + C(1,4)*(Temp/C(1,5))^2);   % For water, J/kmol
L_w = L_w/1e6;      	% kJ/mol

L_et = C(2,1)*(1 - Temp/C(2,5))^(C(2,2) + C(2,3)*Temp/C(2,5) + C(2,4)*(Temp/C(2,5))^2);  % For ethanol, J/kmol
L_et = L_et/1e6;        % kJ/mol


% Film diffusivities of gas into water, cm^2/s

MV = [30.7, 14.3, 34];
MV_O2 = 25.6;

D = 0.000000074.*(2.6*MWw).^0.5*(Temp)./(0.7.*MV.^0.6);    % CO H2 CO2
D_O2 = 0.000000074.*(2.6*MWw).^0.5*(Temp)./(0.7.*MV_O2.^0.6);


% Henry's coefficients

[H_CO, H_H2, H_CO2] = Henry;
HS = [H_CO, H_H2, H_CO2];


% Empty vectors for results storage

FF = [];            % Reactor localized data
ch2 = [];           % CO concentration range


% Extra auxiliary variables

w = 0;              % Indicator of iteration number
hh = 1;             % Loop breaker initializer


% Successful initial guesses

%       X,      F_in,   F_out,  Y_H2_out,   Y_CO2_out,  CCO2,       Cet,    FL_out
x0 = [  1.516   456     475     0.7188      0.2396      13.178      0.0331  0.001];
% The model unknowns are:
% C_x: biomass concentration (Cmol_x/m^3)
% F_in: Gas inflow rate (mol/s)
% F_out: Gas outflow rate (mol/s)
% Y_H2_out: H2 mol fraction in offgas (-)
% Y_CO2_out: CO2 mol fraction in offgas (-)
% CCO2: Mean-log CO2 concentration in the liquid phase (mol/m^3)
% FL_out: Liquid volumetric outflow rate (m^3/s)

% Iteration loop, solves bioreactor operation at 400 different values
% of C_D

for CH2 = logspace(log10(CH2_max),log10(1e-3),400)
    
    
    % Lower and upper bounds
    
    lb = [1e-10, 1e-10, 1e-10, 1e-10, 1e-10, 1e-10, 1/MWet, 0];
    ub = [10000, 10000, 10000, Feed(2), Feed(3), 5000, Cet_i/MWet, 3];
        
    
    % Two sets of options, one for each optimization method. sqp is used to
    % stabilize value, although it does not bring a solution for its own.
    % Interior-point is used to take sqp off from 'stubborn' answer, sort
    % of like shaking the table a bit so the little balls fall into the
    % holes.
    
    options1 = optimset('Display','off',...
        'Algorithm','sqp','ScaleProblem','obj-and-constr','MaxFunEval',1000);
    
    options2 = optimset('Display','off',...
        'Algorithm','interior-point','ScaleProblem','obj-and-constr','MaxFunEval',1000); %
    
        
    % First optimization, if this one fails, then optimizations in
    % series will try to stabilize the solution using the two
    % aforementioned optimization algorithms
    
    [f,fval,exitflag] = fmincon(@(x) solving_BC(x,KH2,AT,Pb,CH2,YY),...
            x0,[],[],[],[],lb,ub,@(x) mycon2(x,CH2),options1); x0 = f;
    
        
    % Loop with a maximum of 10 sets of shake-and-point optimizations. Used
    % to help convergence.
    
    while exitflag == -2
        
        [f] = fmincon(@(x)...
            solving_BC(x,KH2,AT,Pb,CH2,YY),...
            x0,[],[],[],[],lb,ub,@(x) mycon2(x,CH2),options2); x0 = f;
        
        [f,fval,exitflag] = fmincon(@(x)...
            solving_BC(x,KH2,AT,Pb,CH2,YY),...
            x0,[],[],[],[],lb,ub,@(x) mycon2(x,CH2),options1); x0 = f;
        
        hh = hh + 1;
        if hh == 2
            break
        end
        
    end
    
    
    % Data storage. A conditions is used to store only data that comes
    % derived from solved optimizations.
    
    if exitflag == 1 
        
        % Definition of other variables to store
        
        H2_cons = (f(2)*Feed(2) - f(3)*f(4))*100/(f(2)*Feed(2));    % Gas utilization, %
        Pro_et = f(1)*Rates(4)/3600;                                % Ethanol volumetric productivity, mol/m^3/s
        et_l = f(7)*1000*f(8)/(f(1)*Rates(4)*VL/3600);              % Portion of ethanol produced that leaves the bioreactor along the liquid phase, dimensionless
        et_g = Yet*Pmix*f(3)/(Ptop*f(1)*Rates(4)*VL/3600);          % Portion of ethanol produced that leaves the bioreactor along the gas phase, dimensionless
        H2_used = kLa(2)*(Cml(2) - CH2)*VL;                         % H2 consumed, mol/s
        H2_fed = f(2)*Feed(2);                                      % H2 fed, mol/s
        H2_out = f(3)*f(4);                                         % H2 unconsumed, mol/s
        CO2_used = kLa(3)*(Cml(3) - f(6))*VL;                       % CO2 consumed, mol/s 
        CO2_fed = f(2)*Feed(3);                                     % CO2 fed, mol/s
        CO2_out = f(3)*f(5);                                        % CO2 unconsumed, mol/s
       
        
        % Variables storage
            
            FF = [FF;
                f,...           % 1: X, mol/m^3; % 2: F_in, mol/s; % 3: F_out, mol/s; % 4: Y_H2_out 5: Y_CO2_out; 6: CCO2; 7: Cet; 8: FL_out
                Pro_et,...      % 9: Ethanol productivity, mol/m^3/s
                et_l,...        % 10: Fraction of ethanol through the liquid, mol/mol
                et_g,...        % 11: Fraction of ethanol through the gas, mol/mol
                H2_cons,...     % 12: H2 consumption, %
                H2_used,...     % 13: H2 used, mol/s
                H2_fed,...      % 14: H2 fed to system, mol/s
                H2_out,...      % 15: H2 Un-used, mol/s
                CO2_used,...    % 16: CO2 used, mol/s
                CO2_fed,...     % 17: CO2 fed to system, mol/s
                CO2_out,...     % 18: CO2 UN-used, mol/s
                Rates(7),...    % 19: biomass growth rate, h^-1
                Rates(2),...    % 20: H2 consumption rate, mol_H2/Cmol_x/h
                Rates(8),...    % 21: CO2 consumption rate, mol_CO2/Cmol_x/h
                F_mlM,...       % 22: Mean log gas flow rate, mol/s
                qH2,...         % 23: molH2/Cmol_x/h
                kLa(2),...      % 24: H2 kLa, 1/s
                kLa(3),...      % 25: CO2 kLa, 1/s
                vsGC,...        % 26: Superficial gas velocity, P corrected, m/s
                P_ml,...        % 27: Mean log pressure, atm
                Pb,...          % 28: Bottom pressure, atm
                Cb(2),...       % 29: Saturation C_H2 @ reactor bottom, m^3/s
                Cml(2),...      % 30: Saturation C_H2 @ mean log pressure, m^3/s
                Ct(2),...       % 31: Saturation C_H2 @ reactor top, m^3/s
                Cb(3),...       % 32: Saturation C_CO2 @ reactor bottom, m^3/s
                Cml(3),...      % 33: Saturation C_CO2 @ mean log pressure, m^3/s
                Ct(3),...       % 34: Saturation C_CO2 @ reactor top, m^3/s
                MTC_H2,...      % 35: H2 mass transfer capacity, mol/m^3/s
                MTC_CO2,...     % 36: CO2 mass transfer capacity, mol/m^3/s
                DH,...          % 37: Enthalpy of reaction, kJ/mol_e-donor
                Nmix,...        % 38: Water-ethanol rate of evaporation, mol/s
                Pmix,...        % 39: Ethanol/water mix partial pressure, atm
                Yet,...         % 40: Ethanol fraction in Water/ethanol vapor mix, mol/mol
                L_mix,...       % 41: Latent heat of etOH/water mix, kJ/mol
                DG01_Cat_et_H2,...  % 42: Gibbs free energy change in catabolic reaction @ physiological conditions, kJ/mol_{e-donor}
                Umax_H2_et,...  % 43: U_max according to qS_max
                YXH2_et...      % 44: Biomass yield, Cmol_x/mol_{carbon source}
                mS_et_H2,...    % 45: Maintenance coefficient, mol_D/Cmol_x/h
                Rates(9)];      % 46: Specific rate of water consumption, mol_water/Cmol_x/h
        
        ch2 = [ch2 CH2];
        save(a,'FF','ch2','pcv');
        x0 = f;     % Optimization for the next CH2 value takes this solution as initial guess. Improves convergence stability
        
    end
    
    
    w = w + 1;      % Iteration counter
    hh = 1;         % Optimization loop reset
    
    
    % Display message
    
    di = [' Iteration: ',num2str(w),'; exitflag: ',num2str(exitflag)];
    disp(di)
    
end


%% Gas concentration profiles


thres = size(ch2,2);    % value used if no threshold were found 


for iii = 1:size(ch2,2)
    
    
    % Interpolation of parameters from stored matrix FF
    
    Ced_d = ch2(iii);                                   % Mean log C_D, mol/m^3
    Pmix = interp1(ch2,FF(:,39),Ced_d,'pchip')*101325; 	% Partial pressure of ethanol-water mix, Pa
    Fin = interp1(ch2,FF(:,2),Ced_d,'pchip')/(1 - Pmix/(Pb*101325)); % Gas inflow rate, mol/s 
    yH2_i = Feed(2);                                    % H2 mol fraction at reactor inlet
    yCO2_i = Feed(3);                                   % CO2 mol fraction at reactor inlet
    cet = interp1(ch2,FF(:,7),Ced_d,'pchip');           % Ethanol concentration in the liquid, mol/L
    xx = interp1(ch2,FF(:,1),Ced_d,'pchip');            % Biomass concentration, mol/m^3
    CCO2 = interp1(ch2,FF(:,6),Ced_d,'pchip');          % CO2 concentration @ top of bioreactor, mol/m^3
    
    
    % Discretization of height and hydrostatic pressure
    
    nn = 9;    % Number of points in the y-axis discretization
    HH = Hmix.*(1 - linspace(0,1,nn + 1));      % Discretized height, m
    PP = Ptop*101325 + g.*dens.*HH;             % Discretized pressure, Pa
    
    
    % Solving of concentration profiles by correcting variable F_in for 
    % mean log C_H2 to fit with the top and bottom C_H2 values.
    % The corrected value of F_in is not used for further calculations as 
    % it deviates by 3.5% from the un-corrected value. To check this, take
    % the corrected value from variable 'yyy'.
    
    opt3 = optimoptions(@fmincon,'Display','off',...
        'Algorithm','interior-point','ScaleProblem','obj-and-constr');
    opt4 = optimoptions(@fmincon,'Display','off',...
        'Algorithm','sqp','ScaleProblem','obj-and-constr');
    
    x0 = Fin;               % Initial guess for gas inflow rate
    
    yyy = fmincon(@(x)...
        iterat_H2(x,Ced_d,CCO2,nn,HH,PP,yH2_i,yCO2_i,Pb,Pmix,AT,xx,K,iii),...
        x0,[],[],[],[],1e-20,[],@(x) consFin(x,nn,Ced_d),opt3);
    
    x0 = yyy;
    yyy = fmincon(@(x)...
        iterat_H2(x,Ced_d,CCO2,nn,HH,PP,yH2_i,yCO2_i,Pb,Pmix,AT,xx,K,iii),...
        x0,[],[],[],[],1e-20,[],@(x) consFin(x,nn,Ced_d),opt4);
    
    
    % Estimation of DG_cat at the top of fermentor to check if threshold
    % was reached
    
    dgcat = Cat_H2(y(nn)/HS(2),y(2*nn)/HS(3),cet,Temp);
    
    
    % Is DG_cat threshold?
    
    if dgcat(1) > -15 && dgcat(1) < -13
        thres = iii;
        break
    end
    
end


%% Selection of operation points for H2/CO2 fermentation

% Operation point is defined by the H2 threshold concentration and the
% biomass concentration limit

lim_x = find(FF(:,1).*25.25./1000 > 10,1);

op = min([lim_x,thres - 1]);

% Segregating data for operation point

FF_op = FF(op,:);


% Load relevant data from FF_op vector

F_in = FF_op(2);            % Gas inflow rate, mol/s
F_out = FF_op(3);           % Gas outflow rate, mol/s
Y_ed_out = FF_op(4);        % H2 mol fraction in offgas
Y_CO2_out = FF_op(5);       % CO2 mol fraction in offgas             
Cet = FF_op(7);             % Ethanol concentration, mol/L
FL_out = FF_op(8);          % Liquid outflow rate, m^3/s
Pro_et = FF_op(9);          % Ethanol volumetric productivity, mol/m^3/s
et_l = FF_op(10);           % Fraction of ethanol through the liquid, mol/mol
et_g = FF_op(11);           % Fraction of ethanol through the gas, mol/mol
ed_cons = FF_op(12);        % H2 utilization per pass through bioreactor, %
qH2 = FF_op(23);            % Specific CO uptake rate, mol_CO/Cmol_x/h
Pb = FF_op(28);             % Bottom pressure, atm
Pmix = FF_op(39);           % Ethanol/water mix partial pressure, atm
Yet = FF_op(40);            % Ethanol fraction in Water/ethanol vapor mix, mol/mol


%% ENERGY BALANCES

% Inflow compression power, kW

gama_i = 1.4*Feed(2) + 1.3*Feed(3);             % Heat capacity ratio for gas feed
V_1 = F_in*(ed_cons/100)*R*1000*Temp/(101325);  % Volumetric gas inflow rate, m^3/s (takes only the amount of gas needed considering the offgas recycle)
P_comp_i = ((gama_i./(gama_i - 1))*(101325).*V_1.*((Pb/1).^((gama_i - 1)./gama_i) - 1))./(0.7.*1e3);   % kW
P_comp_i1 = P_comp_i./(MWet.*Pro_et.*VL);       % Specific power requirement, MJ/kg_ethanol
    

% Outflow compression power, kW

gama_o = 1.4.*Y_ed_out + 1.300.*Y_CO2_out + 1.13.*(Yet.*Pmix./Ptop) + 1.330.*((1 - Yet).*Pmix./Ptop);   % Heat capacity ratio for offgas
V_out = F_out.*R.*1000.*Temp./(Ptop.*101325);   % Volumetric gas inflow rate, m^3/s
P_comp = ((gama_o./(gama_o - 1)).*(Ptop*101325).*V_out.*((Pb/Ptop).^((gama_o - 1)./gama_o) - 1))./(0.7.*1e3);   % kW
P_comp_1 = P_comp./(MWet.*Pro_et.*VL);        	% Specific power requirement, MJ/kg_ethanol


% Water/ethanol condensation from offgas

T_c = 273.15 - 6;   % Condensation temperature, K
L_w = C(1,1)*(1 - T_c/C(1,5))^(C(1,2) + C(1,3)*T_c/C(1,5) + C(1,4)*(T_c/C(1,5))^2);   % J/kmol
L_w = L_w/1e6;
L_et = C(2,1)*(1 - T_c/C(2,5))^(C(2,2) + C(2,3)*T_c/C(2,5) + C(2,4)*(T_c/C(2,5))^2);  % J/kmol
L_et = L_et/1e6;
L_cond = L_w.*(1 - Yet) + L_et.*Yet;    % Latent heat of water/ethanol mixture condensation, J/kmol

P_cond = L_cond.*F_out.*(Pmix./Ptop).*0.21;     % kW
P_cond_1 = P_cond./(MWet.*Pro_et.*VL);          % Specific power requirement, MJ/kg_ethanol


% Product distillation, kW

Xw_g = Yet.*MWet./(Yet.*MWet + (1 - Yet).*MWw);     % Conversion from mol fractions to mass fractions
Xw_l = Cet.*MWet./1000;
P_dis_g = 22.194.*(Xw_g.*100).^(-0.794).*et_g;      % Specific power requirement for condensed vapors distillation, MJ/kg_ethanol
P_dis_l = 22.194.*(Xw_l.*100).^(-0.794).*et_l;      % Specific power requirement for fermentation broth distillation, MJ/kg_ethanol


% Total power requirements

PT = P_comp_i1 + P_comp_1 + P_cond_1 + P_dis_g + P_dis_l;   % Total electric energy, MJ/kg_et


% Display of final message

di1 = ['Ethanol volumetric productivity: ',num2str(Pro_et*MWet*3.6),' g/(L*h)'];
di2 = ['Gas utlization: ',num2str(ed_cons),' %'];
di3 = ['Total power requirements: ',num2str(PT),' MJ/kg_et'];
disp(di1)
disp(di2)
disp(di3)


end


%% Makes the concentration profile match with the mean log C_H2 by 
% adjusting the value of F_in 

function yyy = iterat_H2(x,Ced_d,CCO2,nn,HH,PP,yH2_i,yCO2_i,Pb,Pmix,AT,xx,K,iii)

global y

% Initial value taken by F_in

F_i = x;

opt1 = optimoptions(@fmincon,'Display','off','Algorithm','sqp',...
    'ScaleProblem','obj-and-constr');

opt2 = optimoptions(@fmincon,'Display','off','Algorithm','interior-point',...
    'ScaleProblem','obj-and-constr');


% Condition put to improve the convergence and solving time by making x0 
% to take the last solved concentration profile

if iii == 1
    x0 = [Ced_d.*ones(nn,1);        % C_H2, mM
        CCO2.*ones(nn,1)];          % C_CO2, mM
else
    x0 = y;
end
    
    lb = ones(size(x0)).*1e-20;     % Avoids concentrations getting negative values

y = fmincon(@(x)...
    pro_H2(x),x0,[],[],[],[],lb,[],...
    @(x) cons(x,nn,HH,PP,F_i,yH2_i,yCO2_i,Pb,Pmix,AT,xx,K),opt2); x0 = y;

y = fmincon(@(x)...
    pro_H2(x),x0,[],[],[],[],lb,[],...
    @(x) cons(x,nn,HH,PP,F_i,yH2_i,yCO2_i,Pb,Pmix,AT,xx,K),opt1);


% Optimization aimed at minimizing this value

yyy = abs((y(1) - y(nn))/log(y(1)/y(nn)) - Ced_d);  % Does mean-log C_D agree with top and bottom C_D?

end


%% Constraints for F_in correction

function [c,ceq] = consFin(x,nn,Ced_d)

global y 

c = [];
ceq = real((y(1) - y(nn))/log(y(1)/y(nn)) - Ced_d);  % Does mean-log C_D agree with top and bottom C_D? here used as non-linear equality

end


%% Minimization of CH2 at the top of reactor 

function f = pro_H2(x)

% Minimizes the first value of C_D. It is just a trick to use fmincon as
% a solver for the system of non-linear equations. fmincon brings the 
% advantage of constaining the solutions to positive values

f = x(1);

end


%% Constraints for finding concentration profiles. Mass balances.

function [c,ceq] = cons(x,nn,HH,PP,F_i,yH2_i,yCO2_i,Pb,Pmix,AT,xx,K)

global R Temp KH2 qSmax HS D D_O2

% Construction of the mass balance equations at the different compartments

c = [];
ceq = zeros(size(x));

for i = 1:nn
    
    % Calculation of mean-log gas flow rates in the discretized y-axis
    
    if i == 1
        
        % Equations for first point in 'nn' (initial conditions) @ reactor
        % bottom
        
        pml = (PP(i + 1) - PP(i))/log(PP(i + 1)/PP(i)); % Mean log pressure for mass transfer calculations
        fml = F_i;                                  % Gas flow rate, mol/s
        FH2 = fml*yH2_i*(1 - Pmix/(Pb*101325));     % H2 gas flow rate, mol/s
        FCO2 = fml*yCO2_i*(1 - Pmix/(Pb*101325));   % CO2 gas flow rate, mol/s

    else
        
        % Equations for bulk
        
        pml = (PP(i + 1) - PP(i))/log(PP(i + 1)/PP(i));
        FH2 = FH2 - MTC_H2/3600;
        FCO2 = FCO2 - MTC_CO2/3600;
        fml = abs((FH2 + FCO2)./(1 - Pmix/pml)); % Written in absolute value because when negative it crashes the solver. With abs() the solver works
 
    end
    
    VL = AT*(HH(i) - HH(i + 1));            % Volume of liquid phase, m^3
    Vml = fml*R*1000*Temp/pml;              % Volumetric gas flow rate, m^3/s
    V0ml = Vml*pml*273.15/(Temp*101325);    % Volumetric gas flow rate @ standard conditions, m^3/s 
    vsG0 = V0ml/AT;                         % superficial gas velocity @ standard conditions, m/s 
    vsGC = vsG0*101325*log(PP(i + 1)/PP(i))/(PP(i + 1) - PP(i));    % Pressure-corrected superficial gas velocity, m/s
    
    kLa_H2 = K*(0.32.*vsGC.^0.7).*(1.022.^(Temp - 293.15)).*(D(2)./D_O2)*3600;  % H2 mass tranfer coeffcient, s^-1
    kLa_CO2 = K*(0.32.*vsGC.^0.7).*(1.022.^(Temp - 293.15)).*(D(3)./D_O2)*3600; % CO2 mass tranfer coeffcient, s^-1
    
    CH2_s = (pml/101325)*(HS(2))*(FH2/fml);     % H2 saturation concentration, mol/m^3 
    CCO2_s = (pml/101325)*(HS(3))*(FCO2/fml);   % CO2 saturation concentration, mol/m^3 
 
    MTC_H2 = kLa_H2*(CH2_s - x(i))*VL;          % H2 mass tranfer rate, mol/h
    MTC_CO2 = kLa_CO2*(CCO2_s - x(i + nn))*VL;  % CO2 mass tranfer rate, mol/h

    qH2 = -qSmax*x(i)/(KH2 + x(i));     % Specific H2 uptake rate, mol/Cmol_x/h 
    qCO2 = qH2/3;                       % Specific CO2 uptake rate, mol/Cmol_x/h 
    
    RH2 = qH2*xx*VL;        % H2 consumption rate by bacteria, mol/h
    RCO2 = qCO2*xx*VL;      % CO2 consumption rate by bacteria, mol/h

    ceq(i) = real(MTC_H2 + RH2);          % H2 balance, in units mol/h
    ceq(i + nn) = real(MTC_CO2 + RCO2);   % CO2 balance, in units mol/h

    
end

end


%% Mass transfer-based model of the largescale syngas fermentor

function f = solving_BC(x,KH2,AT,Pb,CH2,YY)

% This is the function in which the mass balances around the fermentor are
% defined. It mixes mass transfer with the thermodynamic model of bacteria.


global R Temp MWet Ptop Feed PB Rates Pmix kLa Cml Yet EG MWw qH2...
    vsGC Cb Ct DH Nmix L_et L_w L_mix MTC_CO2 MTC_H2 Cet F_mlM VL...
    FL_out Xet K qSmax D D_O2 HS


% Collection of unknowns

X = x(1);           % Biomass concentration, mol/m^3
F_in = x(2);        % Gas inflow rate, mol/s
F_out = x(3);       % Gas outflow rate, mol/s
Y_H2_out = x(4);    % H2 mol fraction in offgas, mol/mol
Y_CO2_out = x(5);   % CO2 mol fraction in offgas, mol/mol
CCO2 = x(6);        % CO2 mean-log concentration in the liquid phase, mol/m^3
Cet = x(7);         % Ethanol concentration in liquid phase, mol/L
FL_out = x(8);      % Ethanol concentration in liquid phase, mol/L


% Interpolation of VLE data from YY matrix

Xet = Cet*MWet/1000;                                % Conversion of Cet, from mol/L to x w/w
Xet = Xet*MWw/(MWet + Xet*(MWw - MWet));            % X ethanol, mol/mol
Yet = interp1(YY(:,1),YY(:,2),Xet,'pchip');         % Mixture partial pressure, atm
Pmix = interp1(YY(:,1),YY(:,3),Xet,'pchip')/101.325;        % Y ethanol in vapor mixture, mol/mol


% Retrival of rates from function micro

CCO = 1e-7;
YYY = micro(CCO/HS(1),CH2/HS(2),CCO2/HS(3),Cet);
Met = YYY(1,:);
qSmax = YYY(3,3);


% General and specific rates, gas mass balances

qH2 = -qSmax*(CH2./(KH2 + CH2));                 % Without consiering maintenance!!!!!!!!!!!!!
Rates = qH2.*Met./(Met(2));                         % Rates, mol_i/Cmol_X/h


% Heat of reaction

DH_st = Met(13)/-Met(2);                               % Entalphy of reaction, kJ/mol_e-donor
dT = [Temp,25 + 273.15];
Cps = cp(dT);               % Cps = [Cp_CO,Cp_H2,Cp_etl,Cp_X,Cp_CO2,Cp_wl];
DH = DH_st + Cps(1)*Met(1)/Met(2) + Cps(2)*Met(2)/Met(2) +...
    Cps(3)*Met(4)/Met(2) + Cps(4)*Met(7)/Met(2) +...
    Cps(5)*Met(8)/Met(2) + Cps(6)*Met(9)/Met(2);


% mean log mixing and mass transfer properties

vsGC = (EG/0.6)^(1/0.7);
vsG0 = vsGC/(log((Pb/Ptop))/(Pb - Ptop));
F_mlV0 = vsG0*AT;
Pml = (Pb - Ptop)/log(Pb/Ptop);
F_mlV = F_mlV0*101325*Temp/(Pml*273.15*101325);
F_mlM = F_mlV*Pml*101328/(R*1000*Temp);
Nmix = Pmix*F_out/Ptop;                                  % Ethanol/water mixture evaporated, mol/s
L_mix = 7.27495*(Cet*MWet/1000 + 0.010617)*L_et +...
    (1 - 7.27495*(Cet*MWet/1000 + 0.010617))*L_w;       % latent heat of etOH/water mix


% Partial pressures and gas composition at reactor inlet/outlet

PB = (Pb - Pmix).*Feed(1:3);
PT = Ptop.*[1e-10 Y_H2_out Y_CO2_out];


% Saturation concentrations, mol/m^3

Ct = PT.*HS;
Cb = PB.*HS;
Cml = (Cb - Ct)./log(Cb./Ct);


% kLa, 1/s

kLa_O2_20 = K*0.32*vsGC^0.7;
kLa_O2 = kLa_O2_20*1.022^(Temp - 293.15);
kLa = kLa_O2.*D./D_O2;
MTC_H2 = kLa(2)*(Cml(2) - CH2); % H2 MTC, mol/m^3/s
MTC_CO2 = kLa(3)*(Cml(3) - CCO2); % H2 MTC, mol/m^3/s


% Objective function: ethanol exit along the liquid outflow

f = Cet*1000*FL_out/(X*Rates(4)*VL/3600);

end


%% Optimization constraints

function [c,ceq] = mycon2(x,CH2)

global Rates Pmix kLa Cml Yet VL Ptop...
    Feed F_mlM Pb FL_out Cet DG01_Cat_et_H2 Xet


X = x(1);                           % Biomass concentration, mol/m^3
F_in = x(2);                        % Gas inflow rate, mol/s
F_out = x(3);                       % Gas outflow rate, mol/s
Y_H2_out = x(4);
Y_CO2_out = x(5);
CCO2 = x(6);
Cet = x(7);
FL_out = x(8);


% Inequalities

c(1) = DG01_Cat_et_H2;                                      % Guarantees thermodynamic feasibility
c(2) = -FL_out;                                             % Avoids liquid outflow rate going negative
c(3) = Rates(9)*X*VL/3600 - FL_out*1e6*(1 - Xet)/18 -...    % Water balance
    Pmix*(1 - Yet)*F_out/Ptop;
c(4) = (Rates(7)/3600)*VL - FL_out;                         % Cells production rate does not surpass liquid outflow's capacity to remove them 


% Equalities

ceq(1) = kLa(2)*(Cml(2) - CH2) + Rates(2)*X/3600;       % H2 at liquid
ceq(2) = F_in*Feed(2) - F_out*Y_H2_out...
    - kLa(2)*(Cml(2) - CH2)*VL;                         % H2 at gas
ceq(3) = kLa(3)*(Cml(3) - CCO2) + Rates(8)*X/3600;      % CO2 at liquid
ceq(4) = F_in*Feed(3) - F_out*Y_CO2_out...
    - kLa(3)*(Cml(3) - CCO2)*VL;                        % CO2 at gas
ceq(5) = X*Rates(4)*VL/3600 - ...
    Yet*Pmix*F_out/Ptop - (Cet*1000)*FL_out;            % Ethanol at both
ceq(6) = 1 - Y_H2_out - Y_CO2_out - Pmix/Ptop...
    - Feed(4)*F_in/F_out;                               % Gas mol fractions summation
ceq(7) = F_mlM - abs((F_out - F_in/(1 - Pmix/Pb)))/...
    abs(log(F_out/(F_in/(1 - Pmix/Pb))));               % Gas flow rate, mean log, mol/s


end


%% Heat capacities

function [Cps] = cp(dT)

% Calculates heat capacities of substances involved in metabolism


T1 = dT(1);
T2 = dT(2);


% Constants

%       etOH_l         w_l          etOH_g
C1 = [1.0264e5,     2.7637e5,       0.492e5];
C2 = [-1.3963e2,    -2.0901e3,      1.4577e5];
C3 = [-3.0341e-2,   8.1250e0,       1.6628e3];
C4 = [2.0386e-3,    -1.4116e-2,     0.9390e5];
C5 = [0,            9.3701e-6,      744.7];


% Gases Cp
% From Perry's handbook

Cp_H2 = (6.62 + 0.00081*T2 +...
    6.62 + 0.00081*T1)*(4.184e-3)/2;                                    % kJ/K/mol
Cp_CO2 = (10.34 + 0.00274.*T2 - 195500/T2.^2 + ...
    10.34 + 0.00274.*T1 - 195500/T1.^2)*(4.184e-3)/2;                   % kJ/K/mol
Cp_CO = (6.60 + 0.0012*T2 +...
    6.60 + 0.0012*T1)*(4.184e-3)/2;                                     % kJ/K/mol
Cp_etl = (C1(1) + C2(1)*T2 + C3(1)*T2^2 + C4(1)*T2^3 + C5(1)*T2^4 +...
    C1(1) + C2(1)*T1 + C3(1)*T1^2 + C4(1)*T1^3 + C5(1)*T1^4)/(1e6*2);   % kJ/K/mol
Cp_wl = (C1(2) + C2(2)*T2 + C3(2)*T2^2 + C4(2)*T2^3 + C5(2)*T2^4 +...
    C1(2) + C2(2)*T1 + C3(2)*T1^2 + C4(2)*T1^3 + C5(2)*T1^4)/(1e6*2);   % kJ/K/mol
Cp_X = 1.301;               % kJ/K/Cmol, from Battley et al 1997


Cps = [Cp_CO,Cp_H2,Cp_etl,Cp_X,Cp_CO2,Cp_wl];

end


%% Estimation of Henry's constants

function [H_CO, H_H2, H_CO2] = Henry

global Temp

H_CO = 9.5E-4*exp(1300*(1/Temp - 1/298.15))*1000;   % mol/m3/atm
H_H2 = 7.8E-4*exp(500*(1/Temp - 1/298.15))*1000;    % mol/m3/atm
H_CO2 = 3.4E-2*exp(2400*(1/Temp - 1/298.15))*1000;  % mol/m3/atm

end


%% Thermodynamics-based black-box model of bacterial reactions

function y = micro(PCO,PH2,PCO2,Cet)

% This function defines the stoichiometry of metabolic reactions. Also
% defines maximum substrate uptake rates. The calculation is based on the
% DH at physiological conditions.
% This function is called by the mass transfer model being optimized


global R Temp DG01_Cat_et_H2 Umax_H2_et YXH2_et mS_et_H2


pHi = 7;                  % Intracellular pH
e_cap = 3;                % e-mol/C-molX/h
Ea = -69000;


%% STOICHIOMETRY
% The stoichiometry of reactions follows the same order of substances as 
% the rows in matrix S in function 'stoich'; see below.
% The definition of stochiometries starts by defining the equations for the
% electron donor and the electron acceptor. From those, electrons are
% balanced and one final equation is defined which contains the electron 
% donor and the acceptor. 
% The equations undergo an automatic balancing of Oxygen, Hydrogen and 
% Charge, which is excecuted by function 'stoich'; see below 


% Catabolism

D_et_H2 = [0 -1 0 0 0 0 0 0]; 	% Stoichiometry of electron donor equation for ethanol production from H2
X = D_et_H2; Y = stoich(X,Temp); D_et_H2 = Y;

A_et_H2 = [0 0 0 0.5 0 0 0 -1]; % Stoichiometry of electron acceptor equation for ethanol production from H2
X = A_et_H2; Y = stoich(X,Temp); A_et_H2 = Y;

Cat_et_H2 = (D_et_H2(1:11)*A_et_H2(11) - A_et_H2(1:11)*D_et_H2(11))/(A_et_H2(11) - D_et_H2(11));    % Stoichiometry of catabolic equation for ethanol production from H2
Cat_et_H2 = Cat_et_H2/(-Cat_et_H2(8));
X = Cat_et_H2(1:8); Y = stoich(X,Temp); Cat_et_H2 = Y; % per mol of C-source

D_X_H2 = [0 -1 0 0 0 0 0 0];        % Stoichiometry of electron donor equation for anabolism from H2
X = D_X_H2; Y = stoich(X,Temp); D_X_H2 = Y;

A_X_H2 = [0 0 -0.25 0 0 0 1 -1]; 	% Stoichiometry of electron acceptor equation for anabolism from H2
X = A_X_H2; Y = stoich(X,Temp); A_X_H2 = Y;

An_H2 = (D_X_H2(1:11)*A_X_H2(11) - A_X_H2(1:11)*D_X_H2(11))/(A_X_H2(11) - D_X_H2(11));  % Stoichiometry of anabolic equation for ethanol production from H2
An_H2 = An_H2/An_H2(7);  
X = An_H2(1:8); Y = stoich(X,Temp); An_H2 = Y;


%% ENERGETICS OF CATABOLISM & ANABOLISM


DG01_Cat_et_H2 = Cat_et_H2(end) + R.*Temp.*(Cat_et_H2(1).*log(PCO) + Cat_et_H2(2).*log(PH2) + Cat_et_H2(3)*log(0.1)...
    + Cat_et_H2(4)*log(Cet) + Cat_et_H2(8).*log(PCO2) + Cat_et_H2(10)*log(10^-pHi)); % kJ/Cmol_x


% Energy dissipation

DG_Dis_CO2 = 200 + 18*(6 - 1)^1.8 + exp(((3.8 - 0)^2)^0.16*(3.6 + 0.4*1));  % kJ/Cmol_x


% Metabolic reaction from H2 to ethanol

Met_et_H2 = An_H2(1:8)*4/(2*-An_H2(2)) + Cat_et_H2(1:8)*DG_Dis_CO2/-DG01_Cat_et_H2;    % mol/C-molX
X = Met_et_H2; Y = stoich(X,Temp); Met_et_H2 = Y;


% Biomass yields

YXH2_et = 1./(DG_Dis_CO2/-DG01_Cat_et_H2 + 4/(2*-An_H2(2))); % Cmol_x/mol_CS


% Maintenance

mS_et_H2 = 4.5*exp(-69000/(R*1000)*(1/Temp - 1/298.15))./-(DG01_Cat_et_H2/Cat_et_H2(2)); % mol_CO/Cmol_x/h


% q_S^max & U^max

ETC = e_cap*exp(Ea/(R*1000)*(1/Temp - 1/298.15));      % e-mol/C-molX/h
qSmax_H2 = ETC/2;
Umax_H2_et = (qSmax_H2 + mS_et_H2).*YXH2_et;


% Variables export

y = zeros(3,size(Met_et_H2,2));
y(1,:) = Met_et_H2;
y(3,3) = qSmax_H2;

end


function y = Cat_H2(PH2,PCO2,Cet,Temp)

global R

pHi = 7;                        % Intracellular pH


% The stoichiometry of reactions follows the same order of substances as 
% the rows in matrix S in function 'stoich'; see below.

D_et_H2 = [0 -1 0 0 0 0 0 0];   % Stoichiometry of electron donor equation for ethanol production from H2
X = D_et_H2; Y = stoich(X,Temp); D_et_H2 = Y;
A_et_H2 = [0 0 0 0.5 0 0 0 -1]; % Stochiometry of electron acceptor equation for ethanol production from H2
X = A_et_H2; Y = stoich(X,Temp); A_et_H2 = Y;
Cat_et_H2 = (D_et_H2(1:11)*A_et_H2(11) - A_et_H2(1:11)*D_et_H2(11))/(A_et_H2(11) - D_et_H2(11));% Stoichiometry of catabolic equation for ethanol production from H2
Cat_et_H2 = Cat_et_H2/(-Cat_et_H2(8));
X = Cat_et_H2(1:8); Y = stoich(X,Temp); Cat_et_H2 = Y; % per mole of C-source


DG01_Cat_et_H2 = Cat_et_H2(end) + R.*Temp.*(Cat_et_H2(2).*log(PH2) + Cat_et_H2(3)*log(0.1)...
    + Cat_et_H2(4)*log(Cet) + Cat_et_H2(8).*log(PCO2) + Cat_et_H2(10)*log(10^-pHi));  % kJ/mol_CS


y(:,1) = DG01_Cat_et_H2;                 % kJ/molCO2
y(:,2) = DG01_Cat_et_H2.*-Cat_et_H2(2)./Cat_et_H2(4);   % kJ/mol_et


end


%% Stochiometry of catabolic, anabolic and metabolic reactions

function Y = stoich(X,Temp)

% This function calculates the amounts of water, protons and electrons in
% electorn donor and acceptor reactions, also in catabolic, anabolic and
% metabolic reactions. It also calculates the standard DG and DH changes in
% all the said reactions.
% This function is called many times by function 'micro' and 'Cat_H2'.
% Acetate and acetic acid production is considered by this function,
% although such products are not reported in the main document. That part
% of the calculation was used for validating the threshold concentrations
% and the construction of figures SI2 and SI3 of the supplementary
% information material.
% Matrix S contains information abut the C, H, O and N content in each
% substance involved in the reactions, plus their charge (Ch), degree of 
% reduction (dr), mol weight (MW), standard Gibbs free energy (dG) and 
% Enthapy (dH) of formation per mole of substance


%    C  H       O       N       Ch  dr      MW      dG      dH 
S = [1	0       1       0       0	2       28      -137.17	-110.53;    % CO
    0	2       0       0       0	2       2       0       0      ;    % H2
    0	4       0       1       1	0       18      -80.4	-133.3 ;    % NH4+
    2	6       1       0       0	12      46      -181.6	-288.3 ;    % Ethanol
    2	3       2       0       -1	8       59      -369.4	-485.8 ;    % Acetate
    2	4       2       0       0	8       60      -396.1	-485.5 ;    % Acetic acid
    1	1.75	0.50	0.25	0	4.00	25.25	-67     -91    ;    % Biomass
    1	0       2       0       0	0       44      -394.4	-393.5 ;    % CO2
    0	2       1       0       0	0       18      -237.7	-285.33;    % H2O
    0	1       0       0       1	0       1       0       0      ;    % H+
    0	0       0       0       -1	1       0       0       0      ];   % Electrons


Y = X;

Y = [Y -(Y*S(1:length(Y),3))];  % Oxygen is balanced with H2O
Y = [Y -(Y*S(1:length(Y),2))];  % Hydrogen is balanced with H+
Y = [Y (Y*S(1:length(Y),5))];   % Charge is balanced with electrons
lim = length(Y);
Y = [Y Y*S(1:lim,8)];           % Standard Gibbs free energy
Y = [Y Y(1:lim)*S(1:lim,9)];    % Standard Enthalpy of reaction 
Y = [Y Temp*(Y(lim + 1)/298.15 + Y(lim + 2)*(1/Temp - 1/298.15))]; % dG correction for temperature


end


%% Estimation of vapor-liquid equilibria of the ethanol-water mixture

function YY = NRTL_VLE(Temp)

% Initial definition of temperature and pressure

R = 8.3144598; % m3*Pa/K*/mol


% Antoine coefficients, 1: ethanol, 2: water, P[kPa], T[K]

A = [7.24215,   7.11572];
B = [1596.044,  1684.123];
C = [-46.655,   -43.568];


n = 200;            % Number of data points for each curve
nn = 1;             % Counter
YY = zeros(n,3);    % Initiatization of data storage matrix

for x1 = linspace(0,1,n)
    
    % Definition of mol fractions in liquid
    
    x2 = 1 - x1;
    x = [x1; x2];
    
    
    % Individual parameters per substance
    
    a_11 = 0.3;
    
    th_12 = (88*4.184)/(R*Temp);
    th_21 = (976*4.184)/(R*Temp);
    
    G_12 = exp(-a_11*th_12);
    G_21 = exp(-a_11*th_21);
    
    
    % Activity coefficients in the liquid phase
    
    phi_liq(1) = exp(x(2)^2*(th_21*(G_21/(x(1) + x(2)*G_21))^2 +...
        th_12*G_12/(x(2) + x(1)*G_12)^2));
    
    phi_liq(2) = exp(x(1)^2*(th_12*(G_12/(x(2) + x(1)*G_12))^2 +...
        th_21*G_21/(x(1) + x(2)*G_21)^2));
    
    
    % Partial pressures and mol fractions in vapor phase
    
    P_i = 10.^(A - B./(C + (Temp))); % in kPa
    Pmix = P_i(1)*x(1)*phi_liq(1) + P_i(2)*x(2)*phi_liq(2);
    
    y(1) = P_i(1)*x(1)*phi_liq(1)/Pmix;
    y(2) = P_i(2)*x(2)*phi_liq(2)/Pmix;
    
    
    % Save values into one matrix
    
    YY(nn,:) = [x(1) y(1) Pmix];
    nn = nn + 1;
    
end

end
